# Supplementary material for: Reduced Local Tumor Progression After Thermal Ablation During Atezolizumab Plus Bevacizumab Treatment for Hepatocellular Carcinoma
Source: Cancers (Basel). 2026 Jun 1;18(11):1800. doi: 10.3390/cancers18111800 (PMC13255955; doi:10.3390/cancers18111800)
Supplement: Supplementary file 1 [file cancers-18-01800-s001.zip]

Archive with 4 entries (4 files):
- Figure_S1.pptx
- Supplementary_Material.pdf
- Table_S1.xlsx
- Table_S2.xlsx
