# Supplementary material for: Reduced Local Tumor Progression After Thermal Ablation During Atezolizumab Plus Bevacizumab Treatment for Hepatocellular Carcinoma
Source: Cancers (Basel). 2026 Jun 1;18(11):1800. doi: 10.3390/cancers18111800 (PMC13255955; doi:10.3390/cancers18111800)
Supplement: Supplementary file 1 [file cancers-18-01800-s001.zip › Table_S1.xlsx]

## Sheet: Table1
Table S1. Characteristics of ablated tumors in the ABC conversion and PD salvage subgroups
Variable	ABC conversion (n = 8)	PD salvage (n = 17)	p-value
Tumor diameter, mm	18 (7–22)	17 (10–29)	0.838
Tumor location, C/A/P/M/L	0/3/4/1/0	1/6/6/1/3	0.811
High-risk location, yes/no	0/8	4/13	0.269
Ablative margin, Rvf1'/2/3	0/8/0	4/10/3	0.145
Continuous variables are shown as median (range).
ABC conversion, atezolizumab plus bevacizumab curative conversion; PD salvage, progressive disease salvage
A, anterior segment; C, caudate lobe; L, lateral segment; M, medial segment; P, posterior segment
