# Supplementary material for: Reduced Local Tumor Progression After Thermal Ablation During Atezolizumab Plus Bevacizumab Treatment for Hepatocellular Carcinoma
Source: Cancers (Basel). 2026 Jun 1;18(11):1800. doi: 10.3390/cancers18111800 (PMC13255955; doi:10.3390/cancers18111800)
Supplement: Supplementary file 1 [file cancers-18-01800-s001.zip › Table_S2.xlsx]

## Sheet: Sup_Table1
Table S2. Characteristics of treatment courses in the ABC conversion and PD salvage subgroups
Variable	ABC conversion (n = 4)	PD salvage (n = 13)	p-value
Age, years	71 (64–81)	73 (51–82)	0.569
Sex, male/female	4/0	12/1	1
Primary/Recurrent	1/3	0/13	0.235
Etiology, viral/non-viral	2/2	9/4	0.584
Child-Pugh grade A/B	4/0	13/0	1
ALBI score	-2.504 (-2.679 to -2.310)	-2.676 (-3.300 to -2.275)	0.412
ALBI grade, 1/2/3	2/2/0	7/6/0	1
Platelet count, 104/μL	14.8 (9.6–24.2)	13.4 (7.9–19.0)	0.412
PT-INR	1.03 (0.99–1.07)	1.03 (0.98–1.17)	0.776
Serum AFP, ng/mL	6 (2–11)	4 (<2–89)	0.528
Serum DCP, mAU/mL	89 (43–503)	51 (<30–1280)	0.19
Device, RFA/MWA	4/0	11/2	1
Concomitant ablation of multiple tumors, yes/no	3/1	3/10	0.099
Sonazoid-enhancement, yes/no	2/2	8/5	1
Preparing artificial pleural effusion or ascites, yes/no	3/1	7/6	0.603
Continuous variables are shown as median (range).
ABC conversion, atezolizumab plus bevacizumab curative conversion; ALBI, albumin-bilirubin; AFP, α-fetoprotein
DCP, des-γ-carboxy prothrombin; MWA, microwave ablation; PD salvage, progressive disease salvage
PT-INR, prothrombin time-international normalized ratio; RFA radiofrequency ablation
